# Supplementary material for: Pathway-based, reaction-specific annotation of disease variants for elucidation of molecular phenotypes
Source: Database (Oxford). 2024 May 7;2024:baae031. doi: 10.1093/database/baae031 (PMC11184451; doi:10.1093/database/baae031)
Supplement: baae031_Supp [file baae031_supp.zip]

Archive with 6 entries (6 files):
- suppl_data/Database_Orlic_Milacic_Reactome_of_Disease_Variants_SupplementaryMethodsWithFigures.docx
- suppl_data/Database_Orlic_Milacic_Reactome_of_Disease_Variants_SupplementaryTable1.docx
- suppl_data/Database_Orlic_Milacic_Reactome_of_Disease_Variants_SupplementaryTable1_Legend.docx
- suppl_data/Database_Orlic_Milacic_Reactome_of_Disease_Variants_SupplementaryTable2.docx
- suppl_data/Database_Orlic_Milacic_Reactome_of_Disease_Variants_SupplementaryTable3.docx
- suppl_data/Database_Orlic_Milacic_Reactome_of_Disease_Variants_SupplementaryTable4.docx
